# Supplementary material for: Clinical Efficacy and In Vitro Drug Sensitivity Test Results of Azithromycin Combined With Other Antimicrobial Therapies in the Treatment of MDR P. aeruginosa Ventilator-Associated Pneumonia
Source: Front Pharmacol. 2022 Aug 10;13:944965. doi: 10.3389/fphar.2022.944965 (PMC9399346; doi:10.3389/fphar.2022.944965)
Supplement: Supplementary file 1 [file Table1.XLSX]

## Sheet: 原始数据
						阿米+阿奇	阿奇+阿米	阿奇+美罗	阿奇+头舒	阿奇+左氧	美罗+阿奇	头舒+阿奇	左氧+阿奇	阿奇（三)	头舒（三）	左氧（三）
菌株	阿奇	头舒	左氧	阿米	美罗	x1	x2	x3	x4	x5	x6	x7	x8	x9	x10	x11
1	512	32	16	64	32	32	128	128	128	256	8	32	16	128	16	16
2	256	32	4	64	32	64	256	128	128	256	4	32	4	128	16	4
3	256	32	4	128	32	64	256	128	128	256	2	32	4	128	32	4
4	256	64	16	32	2	16	256	128	128	256	1	32	16	128	32	8
5	256	128	16	8	4	16	256	128	128	256	2	64	16	128	64	16
6	512	16	4	2	2	0.5	0.5	64	256	256	1	8	8	256	8	8
7	128	1	4	16	1	16	256	64	128	256	1	2	4	128	1	2
9	512	64	16	64	2	32	256	64	256	256	1	64	16	256	64	16
10	512	64	8	61	2	32	256	64	256	256	1	64	16	128	32	16
11	256	8	1	16	2	8	256	256	256	256	0.5	8	0.5	128	8	0.5
12	256	8	1	8	0.5	8	256	0.5	256	0.5	0.5	8	0.5	0.5	8	0.5
13	256	64	16	8	8	16	256	128	256	256	1	64	16	256	64	8
14	32	4	4	1	8	0.5	0.5	0.5	4	32	0.5	2	4	4	2	4
15	512	64	16	16	8	32	256	0.5	256	256	0.5	64	16	256	64	8
16	512	128	8	16	8	16	256	256	32	128	1	8	4	32	8	4
17	256	64	8	16	32	8	256	8	64	256	1	32	16	64	32	8
18	32	64	4	8	8	2	8	0.5	16	128	0.5	32	2	16	32	2
19	32	128	4	8	8	2	64	0.5	128	256	0.5	2	4	128	2	4
20	32	128	8	2	8	2	8	1	8	64	1	2	16	8	2	8
22	256	64	0.5	16	32	8	128	256	128	128	1	4	4	128	4	0.5
23	256	16	0.5	4	8	2	128	256	256	0.5	0.5	16	0.5	0.5	8	0.5
24	512	16	0.5	16	4	16	256	128	256	0.5	2	16	0.5	0.5	8	0.5
25	512	128	1	8	8	8	256	256	256	0.5	0.5	16	0.5	0.5	8	0.5
26	256	128	1	8	8	8	256	256	256	0.5	0.5	16	0.5	0.5	16	0.5
27	256	128	16	4	4	4	256	128	256	128	2	16	4	256	16	4
ATCC27853	256	8	1	4	0.5	4	256	0.5	64	0.5	0.5	8	0.5	64	8	0.5
8	256	0.5	0.5	8	0.5	8	256	64	128	0.5	1	0.5	0.5	0.5	0.5	0.5
21	8	0.5	0.5	0.5	0.5	0.5	0.5	0.5	0.5	0.5	0.5	0.5	0.5	0.5	0.5	0.5

## Sheet: MIC值
	检出百分比%
代码	抗生素名称	数量	MIC50	MIC90	MIC单范围	MIC二联范围	MIC三联范围
X_1_NM	阿米(+阿奇)	25	8	32	0.5-64				MIC50	MIC90
X_2_NM	阿奇（+阿米）	25	256	256	0.5-256			阿奇	256	256	32-512_x001e_
X_3_NM	阿奇(+美罗)	25	128	256	0.5-256			阿奇(+美罗)	128	256	0.5-256
X_4_NM	阿奇(+头舒)	25	128	256	4-256			阿奇(+头舒)	128	256	4-256
X_5_NM	阿奇(+左氧)	25	128	256	0.5-256			阿奇(+左氧)	128	256	0.5-256
X_6_NM	美罗(+阿奇)	25	1	2	0.5-16			阿奇（+阿米）	256	256	0.5-256
X_7_NM	头舒(+阿奇)	25	16	64	2-64			阿奇（三)	128	256	0.5-256
X_8_NM	左氧(+阿奇)	25	4	16	0.5-16
X_9_NM	阿奇（三)	25	128	256	0.5-256
X10_NM	头舒（三）	25	8	64	2-64
X11_NM	左氧（三）	25	4	16	0.5-16
CSL_NM	头舒	25	64	128	1-128
MEM_NM	美罗	25	8	32	0.5-32
AMK_NM	阿米	25	8	64	1-128
LVX_NM	左氧	25	4	16	0.5-16
AZM_NM	阿奇	25	256	256	32-512_x001e_
	每个浓度检出百分比%
代码	X_1_NM	X_2_NM	X_3_NM	X_4_NM	X_5_NM	X_6_NM	X_7_NM	X_8_NM	X_9_NM	X10_NM	X11_NM	CSL_NM	MEM_NM	AMK_NM	LVX_NM	AZM_NM
抗生素名称	阿米(+阿奇)	阿奇（+阿米）	阿奇(+美罗)	阿奇(+头舒)	阿奇(+左氧)	美罗(+阿奇)	头舒(+阿奇)	左氧(+阿奇)	阿奇（三)	头舒（三）	左氧（三）	头舒	美罗	阿米	左氧	阿奇
0.5	8	8	20		20	36		24	20		28		4		12
1			4			40				4		4	4	4	16
2	16					16	16	4		12	8		20	8
4	4			4		4	4	32	4	4	24	4	12	8	28
8	24	8	4	4		4	16	4	4	28	24	8	40	28	16
16	24			4			20	36	4	16	16	12		28	28
32	16			4	4		24		4	20		12	20	4		16
64	8	4	16	4	4		20		4	16		32		16
128		12	32	32	20				40			28		4		4
256		68	24	48	52				20							48
512																32
	每个浓度检出数
代码	X_1_NM	X_2_NM	X_3_NM	X_4_NM	X_5_NM	X_6_NM	X_7_NM	X_8_NM	X_9_NM	X10_NM	X11_NM	CSL_NM	MEM_NM	AMK_NM	LVX_NM	AZM_NM
抗生素名称	阿米(+阿奇)	阿奇（+阿米）	阿奇(+美罗)	阿奇(+头舒)	阿奇(+左氧)	美罗(+阿奇)	头舒(+阿奇)	左氧(+阿奇)	阿奇（三)	头舒（三）	左氧（三）	头舒	美罗	阿米	左氧	阿奇
0.5	2	2	5	0	5	9	0	6	5	0	7	0	1	0	3	0
1	0	0	1.08	0	0	10	0	0	0	1.08	0	1.08	1.08	1.08	4.32	0
2	4.32	0	0	0	0	4.32	4.32	1.08	0	3.24	2.16	0	5.4	2.16	0	0
4	1.08	0	0	1.08	0	1.08	1.08	8	1.08	1.08	6.48	1.08	3.24	2.16	7	0
8	6	2.16	1.08	1.08	0	1.08	4.32	1.08	1.08	7	6.48	2.16	10	7	4.32	0
16	6.48	0	0	1.08	0	0	5.4	9	1.08	4.32	4.32	3.24	0	7	7	0
32	4.32	0	0	1.08	1.08	0	6.48	0	1.08	5.4	0	3.24	5.4	1.08	0	4.32
64	2.16	1.08	4	1.08	1.08	0	5.4	0	1.08	4.32	0	8	0	4.32	0	0
128	0	3.24	8	8	5.4	0	0	0	10	0	0	7	0	1.08	0	1.08
256	0	17	6.48	12	13	0	0	0	5	0	0	0	0	0	0	12
512	0	0	0	0	0	0	0	0	0	0	0	0	0	0	0	8
抗生素名称	阿奇	阿奇（+阿米）	阿奇(+美罗)	阿奇(+头舒)	阿奇(+左氧)	阿奇（三)
0.5	0	2	5	0	5	0
1	0	0	1	0	0	0
2	0	0	0	0	0	0
4	0	0	0	1	0	1
8	0	2	1	1	0	1
16	0	0	0	1	0	1
32	4	0	0	1	1	1
64	0	1	4	1	1	1
128	1	3	8	8	5	10
256	12	17	6	12	13	10
512	8	0	0	0	0	0
抗生素名称	阿米卡星	阿米(+阿奇)
0.5	0	2
1	1	0
2	2	4
4	2	1
8	7	6
16	7	6
32	1	4
64	4	2
128	1	0
256	0	0
512	0	0
抗生素名称	美罗培南	美罗+阿奇
0.5	1	9
1	1	10
2	5	3
4	3	0
8	10	0
16	0	3
32	5	0
64	0	0
128	0	0
256	0	0
512	0	0
抗生素名称	左氧氟沙星	左氧(+阿奇)	左氧氟沙星（三）
0.5	3	6	7
1	4	0	0
2	0	1	2
4	7	8	6
8	4	1	6
16	7	9	4
32	0	0	0
64	0	0	0
128	0	0	0
256	0	0	0
512	0	0	0
抗生素名称	头舒	头舒(+阿奇)	头孢哌酮舒巴坦（三）
0.5	0	0	0
1	1	0	1
2	0	4	3
4	1	1	1
8	2	4	7
16	3	5	4
32	3	6	5
64	8	5	4
128	7	0	0
256	0	0	0
512	0	0	0

## Sheet: 阿米+阿奇
抗生素名称	数量	0.5	1	2	4	8	16	32	64	128	256	512	数量	MIC50	MIC90
X_1_NM	阿米卡星(+阿奇霉素)	8	0	16	4	24	24	16	8	0	0	0	25	8	32
AMK_NM	阿米卡星	0	4	8	8	28	28	4	16	4	0	0	25	8	64
X_2_NM	阿奇霉素（+阿米卡星）	8	0	0	0	8	0	0	4	12	68	0	25	256	256
AZM_NM	阿奇霉素	0	0	0	0	0	0	16	0	4	48	32	25	256	256
抗生素名称	数量	0.5	1	2	4	8	16	32	64	128	256	512	数量	MIC50	MIC90
X_1_NM	阿米卡星(+阿奇霉素)	8	8	24	28	52	76	92	100	100	100	100	25	8	32
AMK_NM	阿米卡星	0	4	12	20	48	76	80	96	100	100	100	25	8	64
X_2_NM	阿奇霉素（+阿米卡星）	8	8	8	8	16	16	16	20	32	100	100	25	256	256
AZM_NM	阿奇霉素	0	0	0	0	0	0	16	16	20	68	100	25	256	256

## Sheet: 美罗+阿奇
抗生素名称	数量	0.5	1	2	4	8	16	32	64	128	256	512	数量	MIC50	MIC90
X_1_NM	美罗培南(+阿奇霉素)	36	40	16	1	1	0	0	0	0	0	0	25	1	2
AMK_NM	美罗培南	4	4	20	12	40	0	20	0	0	0	0	25	8	32
X_2_NM	阿奇霉素（+美罗培南）	20	4	0	0	4	0	0	16	32	24	0	25	128	256
AZM_NM	阿奇霉素	0	0	0	0	0	0	16	0	4	48	32	25	256	256
抗生素名称	数量	0.5	1	2	4	8	16	32	64	128	256	512	数量	MIC50	MIC90
X_1_NM	美罗培南(+阿奇霉素)	36	76	92	96	100	100	100	100	100	100	100	25	1	2
AMK_NM	美罗培南	4	8	28	40	80	80	100	100	100	100	100	25	8	32
X_2_NM	阿奇霉素（+美罗培南）	20	24	24	24	28	28	28	44	76	100	100	25	128	256
AZM_NM	阿奇霉素	0	0	0	0	0	0	16	16	20	68	100	25	256	256

## Sheet: 头舒+阿奇
数量	0.5	1	2	4	8	16	32	64	128	256	512	数量	MIC50	MIC90
头孢哌酮舒巴坦(+阿奇霉素)	0	0	16	4	16	20	24	20	0	0	0	25	16	64
头孢哌酮舒巴坦	0	4	0	4	8	12	12	32	28	0	0	25	64	128
阿奇霉素+（头孢哌酮舒巴坦）	0	0	0	4	4	4	4	4	32	48	0	25	128	256
阿奇霉素	0	0	0	0	0	0	16	0	4	48	32	25	256	256
数量	0.5	1	2	4	8	16	32	64	128	256	512	数量	MIC50	MIC90
头孢哌酮舒巴坦(+阿奇霉素)	0	0	16	20	36	56	80	100	100	100	100	25	16	64
头孢哌酮舒巴坦	0	4	4	8	16	28	40	72	100	100	100	25	64	128
阿奇霉素+（头孢哌酮舒巴坦）	0	0	0	4	8	12	16	20	52	100	100	25	128	256
阿奇霉素	0	0	0	0	0	0	16	16	20	68	100	25	256	256

## Sheet: 左氧+阿奇
数量	0.5	1	2	4	8	16	32	64	128	256	512	数量	MIC50	MIC90	MIC范围
左氧氟沙星(+阿奇霉素)	24	0	4	32	4	36	0	0	0	0	0	25	4	16	0.5-16
左氧氟沙星	12	16	0	28	16	28	0	0	0	0	0	25	4	16	0.5-16
阿奇霉素+（左氧氟沙星）	20	0	0	0	0	0	4	4	20	52	0	25	128	256	0.5-256
阿奇霉素	0	0	0	0	0	0	16	0	4	48	32	25	256	256	8-512_x001e_
数量	0.5	1	2	4	8	16	32	64	128	256	512	数量	MIC50	MIC90	MIC范围
左氧氟沙星(+阿奇霉素)	24	24	28	60	64	100	100	100	100	100	100	25	4	16	0.5-16
左氧氟沙星	12	28	28	56	72	100	100	100	100	100	100	25	4	16	0.5-16
阿奇霉素+（左氧氟沙星）	20	20	20	20	20	20	24	28	48	100	100	25	128	256	0.5-256
阿奇霉素	0	0	0	0	0	0	16	16	20	68	100	25	256	256	8-512_x001e_

## Sheet: 三药
抗生素	0.5	1	2	4	8	16	32	64	128	256	512	数量	MIC50	MIC90
头孢哌酮舒巴坦（三）	0	4	12	4	28	16	20	16	0	0	0	25	8	64
头孢哌酮舒巴坦(+阿奇霉素)	0	0	16	4	16	20	24	20	0	0	0	25	16	64
头孢哌酮舒巴坦	0	4	0	4	8	12	12	32	28	0	0	25	64	128
左氧氟沙星（三）	28	0	8	24	24	16	0	0	0	0	0	25	4	16
左氧氟沙星(+阿奇霉素)	24	0	4	32	4	36	0	0	0	0	0	25	4	16
左氧氟沙星	12	16	0	28	16	28	0	0	0	0	0	25	4	16
阿奇霉素（三）	20	0	0	4	4	4	4	4	40	20	0	25	8	64
阿奇霉素+（头孢哌酮舒巴坦）	0	0	0	4	4	4	4	4	32	48	0	25	128	256
阿奇霉素+（左氧氟沙星）	20	0	0	0	0	0	4	4	20	52	0	25	128	256
阿奇霉素	0	0	0	0	0	0	16	0	4	48	32	25	256	256
抗生素	0.5	1	2	4	8	16	32	64	128	256	512	数量	MIC50	MIC90
头孢哌酮舒巴坦（三）	0	4	16	20	48	64	84	100	100	100	100	25	8	64
头孢哌酮舒巴坦(+阿奇霉素)	0	0	16	20	36	56	80	100	100	100	100	25	16	64
头孢哌酮舒巴坦	0	4	4	8	16	28	40	72	100	100	100	25	64	128
左氧氟沙星（三）	28	28	36	60	84	100	100	100	100	100	100	25	4	16
左氧氟沙星(+阿奇霉素)	24	24	28	60	64	100	100	100	100	100	100	25	4	16
左氧氟沙星	12	28	28	56	72	100	100	100	100	100	100	25	4	16
阿奇霉素（三）	20	20	20	24	28	32	36	40	80	100	100	25	8	64
阿奇霉素+（头孢哌酮舒巴坦）	0	0	0	4	8	12	16	20	52	100	100	25	128	256
	20	20	20	20	20	20	24	28	48	100	100	25	128	256
阿奇霉素	0	0	0	0	0	0	16	16	20	68	100	25	256	256
